# Supplementary material for: Endophytic fungal diversity of Fragaria vesca, a crop wild relative of strawberry, along environmental gradients within a small geographical area
Source: PeerJ. 2017 Jan 5;5:e2860. doi: 10.7717/peerj.2860 (PMC5289447; doi:10.7717/peerj.2860)
Supplement: Data S2 [file peerj-05-2860-s002.xlsx]

## Sheet: Radish salt
Radish - salt tolerance trial					t-test	Shoot length (cm)				No. root branches				Medium left (ml)								Shoot length (cm)	No. of root branches	Medium left (ml)
Treatment	Plant	Shoot length (cm)	No. of root branches	Medium left (ml)	Treatments	mean	SE	SD	p	mean	SE	SD	p	mean	SE	SD	p				Control	4.8875	3.875	5.0625
Control	1	5.1	4	5	Control	4.8875	0.139434	0.39438		3.875	0.398098	1.12599		5.0625	0.274472	0.776324					Humicola sp. F2A(13)	7.91429	10	19.6429
	2	4.3	4	4	F2A(13)	7.91429	0.426742	1.12905	5.01857e-05	10	0.377964	1	0.000732474	19.6429	0.6962	1.84197	3.13544e-05				Volutella rosea G3B(10)	3.975	6.875	9.75
	3	5.3	4	6	G3B(10)	3.975	0.0940175	0.265922	0.0023342	6.875	0.398098	1.12599	0.00208662	9.75	0.267261	0.755929	3.31581e-05
	4
	5	4.5	6	5.5	ANOVA				1.26374e-09				4.0785e-09				1.94224e-15
	6	5.3	4	5
	7	5.1	2	6
	8	5	3	5
	9	4.5	4	4
F2A(13)	1
	2	6.8	10	21
	3	8.1	9	18.5
	4	6	11	18.5
	5	8.5	9	19.5
	6	9	11	23
	7	9	11	17.5
	8	8	9	19.5
	9
G3B(10)	1	4	8	8.5
	2	3.6	6	9.5
	3	4	6	9
	4	4	8	10
	5	4.5	8	10
	6	3.7	5	10
	7	4	7	10
	8	4	7	11												Medium used = 40 - medium left
	9
ANOVA Shoot length:		Control	F2A(13)	G3B(10)				ANOVA No. root branches:		Control	F2A(13)	G3B(10)				ANOVA Medium left:		Control	F2A(13)	G3B(10)
		5.1		4						4		8						35		31.5
		4.3	6.8	3.6						4	10	6						36	19	30.5
		5.3	8.1	4						4	9	6						34	21.5	31
			6	4							11	8							21.5	30
		4.5	8.5	4.5						6	9	8						34.5	20.5	30
		5.3	9	3.7						4	11	5						35	17	30
		5.1	9	4						2	11	7						34	22.5	30
		5	8	4						3	9	7						35	20.5	29
		4.5								4								36
Anova: Single Factor								Anova: Single Factor								Anova: Single Factor
SUMMARY								SUMMARY								SUMMARY
Groups	Count	Sum	Average	Variance				Groups	Count	Sum	Average	Variance				Groups	Count	Sum	Average	Variance
Column 1	8	39.1	4.8875	0.155536				Column 1	8	31	3.875	1.26786				Column 1	8	279.5	34.9375	0.602679
Column 2	7	55.4	7.91429	1.27476				Column 2	7	70	10	1				Column 2	7	142.5	20.3571	3.39286
Column 3	8	31.8	3.975	0.0707143				Column 3	8	55	6.875	1.26786				Column 3	8	242	30.25	0.571429
ANOVA								ANOVA								ANOVA
Source of Variation	SS	df	MS	F	P-value	F crit		Source of Variation	SS	df	MS	F	P-value	F crit		Source of Variation	SS	df	MS	F	P-value	F crit
Between Groups	62.4059	2	31.203	67.5951	1.26374e-09	3.49283		Between Groups	140.163	2	70.0815	59.016	4.0785e-09	3.49283		Between Groups	817.033	2	408.516	285.917	1.94224e-15	3.49283
Within Groups	9.23232	20	0.461616					Within Groups	23.75	20	1.1875					Within Groups	28.5759	20	1.42879
Total	71.6383	22						Total	163.913	22						Total	845.609	22
F>F crit, reject null hypothesis; there are differences between treatments								F>F crit, reject null hypothesis; there are differences between treatments								F>F crit, reject null hypothesis; there are differences between treatments

## Sheet: radishGamesHowell
ANOVA Shoot length:								ANOVA No. root branches:								ANOVA Medium left:
		Control	F2A(13)	G3B(10)						Control	F2A(13)	G3B(10)						Control	F2A(13)	G3B(10)
		5.1		4						4		8						35		31.5
		4.3	6.8	3.6						4	10	6						36	19	30.5
		5.3	8.1	4						4	9	6						34	21.5	31
			6	4							11	8							21.5	30
		4.5	8.5	4.5						6	9	8						34.5	20.5	30
		5.3	9	3.7						4	11	5						35	17	30
		5.1	9	4						2	11	7						34	22.5	30
		5	8	4						3	9	7						35	20.5	29
		4.5								4								36
Anova: Single Factor								Anova: Single Factor								Anova: Single Factor
SUMMARY								SUMMARY								SUMMARY
Groups	Count	Sum	Average	Variance				Groups	Count	Sum	Average	Variance				Groups	Count	Sum	Average	Variance
Column 1	8	39.1	4.8875	0.155536				Column 1	8	31	3.875	1.26786				Column 1	8	279.5	34.9375	0.602679
Column 2	7	55.4	7.91429	1.27476				Column 2	7	70	10	1				Column 2	7	142.5	20.3571	3.39286
Column 3	8	31.8	3.975	0.0707143				Column 3	8	55	6.875	1.26786				Column 3	8	242	30.25	0.571429
ANOVA								ANOVA								ANOVA
Source of Variation	SS	df	MS	F	P-value	F crit		Source of Variation	SS	df	MS	F	P-value	F crit		Source of Variation	SS	df	MS	F	P-value	F crit
Between Groups	62.4059	2	31.203	67.5951	1.26374e-09	3.49283		Between Groups	140.163	2	70.0815	59.016	4.0785e-09	3.49283		Between Groups	817.033	2	408.516	285.917	1.94224e-15	3.49283
Within Groups	9.23232	20	0.461616					Within Groups	23.75	20	1.1875					Within Groups	28.5759	20	1.42879
Total	71.6383	22						Total	163.913	22						Total	845.609	22
F>F crit, reject null hypothesis; there are differences between treatments								F>F crit, reject null hypothesis; there are differences between treatments								F>F crit, reject null hypothesis; there are differences between treatments
SE(control,F2A(13))=	0.317451							SE(control,F2A(13))=	0.388162							SE(control,F2A(13))=	0.529164
SE(control,G3B(10))=	0.118914							SE(control,G3B(10))=	0.398098							SE(control,G3B(10))=	0.270891
SE(G3B(10),F2A(13))=	0.308989							SE(G3B(10),F2A(13))=	0.388162							SE(G3B(10),F2A(13))=	0.527315
		Q-crit(5%)	p(2tail)=							Q-crit(5%)	p(2tail)=							Q-crit(5%)	p(2tail)=
q(control,F2A(13))=	9.53464	4.1648	0.0006					q(control,F2A(13))=	15.7795	3.7728	0					q(control,F2A(13))=	27.5536	4.1648	0
q(control,G3B(10))=	7.67359	3.7728	0.0004					q(control,G3B(10))=	7.53583	3.7014	0.0003					q(control,G3B(10))=	17.304	3.7341	0
q(G3B(10),F2A(13))=	12.749	4.339	0.0001					q(G3B(10),F2A(13))=	8.05076	3.7728	0.0002					q(G3B(10),F2A(13))=	18.7608	4.1648	0
df(control,F2A(13))=	7.2784							df(control,F2A(13))=	12.9918							df(control,F2A(13))=	7.84758
df(control,G3B(10))=	12.2748							df(control,G3B(10))=	14							df(control,G3B(10))=	13.9901
df(G3B(10),F2A(13))=	6.5833							df(G3B(10),F2A(13))=	12.9918							df(G3B(10),F2A(13))=	7.75438
Reference:
http://blog.excelmasterseries.com/2014/05/games-howell-post-hoc-test-in-excel-for.html
http://onlinestatbook.com/2/calculators/studentized_range_dist.html
http://davidmlane.com/hyperstat/sr_table.html

## Sheet: radish new chart
Radish - salt tolerance trial					t-test	Shoot length (cm)				No. root branches				Medium used (ml)								Shoot length (cm)	No. of root branches	Medium used (ml)
Treatment	Plant	Shoot length (cm)	No. of root branches	Med used	Treatments	mean	SE	SD	p	mean	SE	SD	p	mean	SE	SD	p				Control	4.8875	3.875	34.9375
Control	1	5.1	4	35	Control	4.8875	0.139434	0.39438		3.875	0.398098	1.12599		34.9375	0.274472	0.776324					Humicola sp. F2A(13)	7.91429	10	20.3571
	2	4.3	4	36	F2A(13)	7.91429	0.426742	1.12905	5.01857e-05	10	0.377964	1	0.000732474	20.3571	0.6962	1.84197	3.13544e-05				Volutella rosea G3B(10)	3.975	6.875	30.25
	3	5.3	4	34	G3B(10)	3.975	0.0940175	0.265922	0.0023342	6.875	0.398098	1.12599	0.00208662	30.25	0.267261	0.755929	3.31581e-05
	4
	5	4.5	6	34.5	ANOVA				0				0				0
	6	5.3	4	35
	7	5.1	2	34
	8	5	3	35
	9	4.5	4	36
F2A(13)	1
	2	6.8	10	19
	3	8.1	9	21.5
	4	6	11	21.5
	5	8.5	9	20.5
	6	9	11	17
	7	9	11	22.5
	8	8	9	20.5
	9
G3B(10)	1	4	8	31.5
	2	3.6	6	30.5
	3	4	6	31
	4	4	8	30
	5	4.5	8	30
	6	3.7	5	30
	7	4	7	30
	8	4	7	29
	9

## Sheet: Rye biomass
Rye - biomass																t-test	Shoot FW (mg)				Shoot DW (mg)				t-test	Root FW (mg)				Root DW (mg)
Treatment	Plant	Shoot FW	Shoot DW	ShootD/F(%)	Root FW	Root DW	RootD/F(%)		FreshR/S(%)	DryR/S(%)						Treatments	mean	SE	SD	p	mean	SE	SD	p	Treatments	mean	SE	SD	p	mean	SE	SD	p
Control	1	1626	71	4.36654	992	26.9	2.71169		61.0086	37.8873						Control	1612.8	20.8504	46.623		64.6	2.502	5.59464		Control	1008.4	5.27826	11.8025		28.62	1.10788	2.4773
	2	1542	68	4.40986	1008	31.2	3.09524		65.3696	45.8824						F2A(13)	1632.6	20.9967	46.95	0.618988	97.9	1.33267	2.97993	0.00017039	F2A(13)	1358.6	20.7861	46.479	0.000170032	16.68	0.473709	1.05925	0.0012547
	3	1672	57	3.40909	1003	30.9	3.08076		59.988	54.2105						G3B(10)	1529.6	17.8202	39.8472	0.0202372	92.4	2.46171	5.50454	0.00169102	G3B(10)	1305	9.07744	20.2978	7.31859e-07	19.02	0.474763	1.0616	0.00247284
	4	1613	66	4.09175	1022	28.6	2.79843		63.3602	43.3333
	5	1611	61	3.78647	1017	25.5	2.50737		63.1285	41.8033						ANOVA				0.0076703				2.88314e-07	ANOVA				6.70155e-10				2.13548e-07
F2A(13)	1	1691	99	5.85452	1429	16.9	1.18265		84.5062	17.0707
	2	1675	96.4	5.75522	1345	15.4	1.14498		80.2985	15.9751		t-test	ShootD/F(%)					t-test	RootD/F(%)					t-test	FreshR/S(%)					t-test	DryR/S(%)
	3	1589	98.1	6.17369	1378	17.1	1.24093		86.7212	17.4312		Treatments	mean	SE	SD	p		Treatments	mean	SE	SD	p		Treatments	mean	SE	SD	p		Treatments	mean	SE	SD	p
	4	1598	102	6.38298	1331	15.9	1.19459		83.2916	15.5882		Control	4.01274	0.187712	0.419736			Control	2.8387	0.112235	0.250964			Control	62.571	0.945485	2.11417			Control	44.6234	2.72479	6.09282
	5	1610	94	5.83851	1310	18.1	1.38168		81.3665	19.2553		F2A(13)	6.00099	0.119163	0.266456	0.00159353		F2A(13)	1.22897	0.0411371	0.0919853	0.00035607		F2A(13)	83.2368	1.1377	2.54398	0.000546354		F2A(13)	17.0641	0.644218	1.44051	0.000629926
G3B(10)	1	1581	88	5.5661	1288	20.1	1.56056		81.4674	22.8409		G3B(10)	6.04692	0.199766	0.44669	0.00224069		G3B(10)	1.45838	0.0434132	0.097075	0.00047987		G3B(10)	85.3695	1.27521	2.85145	1.17342e-05		G3B(10)	20.6536	0.838001	1.87383	0.000933086
	2	1497	91	6.07882	1316	17.3	1.31459		87.9092	19.011
	3	1521	87	5.71992	1279	19.6	1.53245		84.0894	22.5287
	4	1560	96	6.15385	1326	18.9	1.42534		85	19.6875
	5	1489	100	6.71592	1316	19.2	1.45897		88.3815	19.2
ANOVA:
	Shoot FW								Shoot DW								Root FW								Root DW
	Control	F2A(13)	G3B(10)						Control	F2A(13)	G3B(10)						Control	F2A(13)	G3B(10)						Control	F2A(13)	G3B(10)
	1626	1691	1581						71	99	88						992	1429	1288						26.9	16.9	20.1
	1542	1675	1497						68	96.4	91						1008	1345	1316						31.2	15.4	17.3
	1672	1589	1521						57	98.1	87						1003	1378	1279						30.9	17.1	19.6
	1613	1598	1560						66	102	96						1022	1331	1326						28.6	15.9	18.9
	1611	1610	1489						61	94	100						1017	1310	1316						25.5	18.1	19.2
Anova: Single Factor								Anova: Single Factor								Anova: Single Factor								Anova: Single Factor
SUMMARY								SUMMARY								SUMMARY								SUMMARY
Groups	Count	Sum	Average	Variance				Groups	Count	Sum	Average	Variance				Groups	Count	Sum	Average	Variance				Groups	Count	Sum	Average	Variance
Column 1	5	8064	1612.8	2173.7				Column 1	5	323	64.6	31.3				Column 1	5	5042	1008.4	139.3				Column 1	5	143.1	28.62	6.137
Column 2	5	8163	1632.6	2204.3				Column 2	5	489.5	97.9	8.88				Column 2	5	6793	1358.6	2160.3				Column 2	5	83.4	16.68	1.122
Column 3	5	7648	1529.6	1587.8				Column 3	5	462	92.4	30.3				Column 3	5	6525	1305	412				Column 3	5	95.1	19.02	1.127
ANOVA								ANOVA								ANOVA								ANOVA
Source of Variation	SS	df	MS	F	P-value	F crit		Source of Variation	SS	df	MS	F	P-value	F crit		Source of Variation	SS	df	MS	F	P-value	F crit		Source of Variation	SS	df	MS	F	P-value	F crit
Between Groups	29872.1	2	14936.1	7.51085	0.0076703	3.88529		Between Groups	3186.63	2	1593.32	67.8199	2.88314e-07	3.88529		Between Groups	355808	2	177904	196.825	6.70155e-10	3.88529		Between Groups	400.332	2	200.166	71.6072	2.13548e-07	3.88529
Within Groups	23863.2	12	1988.6					Within Groups	281.92	12	23.4933					Within Groups	10846.4	12	903.867					Within Groups	33.544	12	2.79533
Total	53735.3	14						Total	3468.55	14						Total	366654	14						Total	433.876	14
F>F crit, reject null hypothesis; there are differences between treatments								F>F crit, reject null hypothesis; there are differences between treatments								F>F crit, reject null hypothesis; there are differences between treatments								F>F crit, reject null hypothesis; there are differences between treatments

## Sheet: RyeGamesHowell
ANOVA:
	Shoot FW								Shoot DW								Root FW								Root DW
	Control	F2A(13)	G3B(10)						Control	F2A(13)	G3B(10)						Control	F2A(13)	G3B(10)						Control	F2A(13)	G3B(10)
	1626	1691	1581						71	99	88						992	1429	1288						26.9	16.9	20.1
	1542	1675	1497						68	96.4	91						1008	1345	1316						31.2	15.4	17.3
	1672	1589	1521						57	98.1	87						1003	1378	1279						30.9	17.1	19.6
	1613	1598	1560						66	102	96						1022	1331	1326						28.6	15.9	18.9
	1611	1610	1489						61	94	100						1017	1310	1316						25.5	18.1	19.2
Anova: Single Factor								Anova: Single Factor								Anova: Single Factor								Anova: Single Factor
SUMMARY								SUMMARY								SUMMARY								SUMMARY
Groups	Count	Sum	Average	Variance				Groups	Count	Sum	Average	Variance				Groups	Count	Sum	Average	Variance				Groups	Count	Sum	Average	Variance
Column 1	5	8064	1612.8	2173.7				Column 1	5	323	64.6	31.3				Column 1	5	5042	1008.4	139.3				Column 1	5	143.1	28.62	6.137
Column 2	5	8163	1632.6	2204.3				Column 2	5	489.5	97.9	8.88				Column 2	5	6793	1358.6	2160.3				Column 2	5	83.4	16.68	1.122
Column 3	5	7648	1529.6	1587.8				Column 3	5	462	92.4	30.3				Column 3	5	6525	1305	412				Column 3	5	95.1	19.02	1.127
ANOVA								ANOVA								ANOVA								ANOVA
Source of Variation	SS	df	MS	F	P-value	F crit		Source of Variation	SS	df	MS	F	P-value	F crit		Source of Variation	SS	df	MS	F	P-value	F crit		Source of Variation	SS	df	MS	F	P-value	F crit
Between Groups	29872.1	2	14936.1	7.51085	0.0076703	3.88529		Between Groups	3186.63	2	1593.32	67.8199	2.88314e-07	3.88529		Between Groups	355808	2	177904	196.825	6.70155e-10	3.88529		Between Groups	400.332	2	200.166	71.6072	2.13548e-07	3.88529
Within Groups	23863.2	12	1988.6					Within Groups	281.92	12	23.4933					Within Groups	10846.4	12	903.867					Within Groups	33.544	12	2.79533
Total	53735.3	14						Total	3468.55	14						Total	366654	14						Total	433.876	14
F>F crit, reject null hypothesis; there are differences between treatments								F>F crit, reject null hypothesis; there are differences between treatments								F>F crit, reject null hypothesis; there are differences between treatments								F>F crit, reject null hypothesis; there are differences between treatments
SE(control,F2A(13))=	20.9237							SE(control,F2A(13))=	2.00449							SE(control,F2A(13))=	15.1644							SE(control,F2A(13))=	0.851998
SE(control,G3B(10))=	19.3946							SE(control,G3B(10))=	2.48193							SE(control,G3B(10))=	7.42496							SE(control,G3B(10))=	0.852291
SE(G3B(10),F2A(13))=	19.4733							SE(G3B(10),F2A(13))=	1.97939							SE(G3B(10),F2A(13))=	16.0384							SE(G3B(10),F2A(13))=	0.474236
		Q-crit(5%)	p(2tail)=							Q-crit(5%)	p(2tail)=							Q-crit(5%)	p(2tail)=							Q-crit(5%)	p(2tail)=
q(control,F2A(13))=	0.946297	4.1648	0.788					q(control,F2A(13))=	16.6127	4.339	0					q(control,F2A(13))=	23.0935	5.0403	0					q(control,F2A(13))=	14.0141	4.6017	0.0001
q(control,G3B(10))=	4.28986	4.1648	0.0443					q(control,G3B(10))=	11.2009	4.1648	0.0002					q(control,G3B(10))=	39.9464	4.339	0					q(control,G3B(10))=	11.2638	4.6017	0.0007
q(G3B(10),F2A(13))=	5.28929	4.1648	0.0175					q(G3B(10),F2A(13))=	2.77863	4.339	0.2017					q(G3B(10),F2A(13))=	3.34198	4.6017	0.1357					q(G3B(10),F2A(13))=	4.93425	4.1648	0.02
df(control,F2A(13))=	7.99961							df(control,F2A(13))=	6.10058							df(control,F2A(13))=	4.51372							df(control,F2A(13))=	5.4153
df(control,G3B(10))=	7.8105							df(control,G3B(10))=	7.99789							df(control,G3B(10))=	6.42737							df(control,G3B(10))=	5.42119
df(G3B(10),F2A(13))=	7.794							df(G3B(10),F2A(13))=	6.15911							df(G3B(10),F2A(13))=	5.47217							df(G3B(10),F2A(13))=	7.99996
ANOVA:
	Shoot DW/FW								Root DW/FW								Root/Shoot FW(%)								Root/Shoot DW(%)
	Control	F2A(13)	G3B(10)						Control	F2A(13)	G3B(10)						Control	F2A(13)	G3B(10)						Control	F2A(13)	G3B(10)
	4.36654	5.85452	5.5661						2.71169	1.18265	1.56056						61.0086	84.5062	81.4674						37.8873	17.0707	22.8409
	4.40986	5.75522	6.07882						3.09524	1.14498	1.31459						65.3696	80.2985	87.9092						45.8824	15.9751	19.011
	3.40909	6.17369	5.71992						3.08076	1.24093	1.53245						59.988	86.7212	84.0894						54.2105	17.4312	22.5287
	4.09175	6.38298	6.15385						2.79843	1.19459	1.42534						63.3602	83.2916	85						43.3333	15.5882	19.6875
	3.78647	5.83851	6.71592						2.50737	1.38168	1.45897						63.1285	81.3665	88.3815						41.8033	19.2553	19.2
Anova: Single Factor								Anova: Single Factor								Anova: Single Factor								Anova: Single Factor
SUMMARY								SUMMARY								SUMMARY								SUMMARY
Groups	Count	Sum	Average	Variance				Groups	Count	Sum	Average	Variance				Groups	Count	Sum	Average	Variance				Groups	Count	Sum	Average	Variance
Column 1	5	20.0637	4.01274	0.176178				Column 1	5	14.1935	2.8387	0.062983				Column 1	5	312.855	62.571	4.46971				Column 1	5	223.117	44.6234	37.1225
Column 2	5	30.0049	6.00099	0.0709988				Column 2	5	6.14483	1.22897	0.0084613				Column 2	5	416.184	83.2368	6.47181				Column 2	5	85.3206	17.0641	2.07508
Column 3	5	30.2346	6.04692	0.199532				Column 3	5	7.2919	1.45838	0.00942355				Column 3	5	426.847	85.3695	8.13077				Column 3	5	103.268	20.6536	3.51123
ANOVA								ANOVA								ANOVA								ANOVA
Source of Variation	SS	df	MS	F	P-value	F crit		Source of Variation	SS	df	MS	F	P-value	F crit		Source of Variation	SS	df	MS	F	P-value	F crit		Source of Variation	SS	df	MS	F	P-value	F crit
Between Groups	13.4885	2	6.74425	45.2929	2.5619e-06	3.88529		Between Groups	7.58193	2	3.79097	140.635	4.69324e-09	3.88529		Between Groups	1585.66	2	792.829	124.709	9.35563e-09	3.88529		Between Groups	2244.91	2	1122.45	78.8447	1.25072e-07	3.88529
Within Groups	1.78684	12	0.148903					Within Groups	0.323472	12	0.026956					Within Groups	76.2892	12	6.35743					Within Groups	170.835	12	14.2363
Total	15.2753	14						Total	7.9054	14						Total	1661.95	14						Total	2415.74	14
F>F crit, reject null hypothesis; there are differences between treatments								F>F crit, reject null hypothesis; there are differences between treatments								F>F crit, reject null hypothesis; there are differences between treatments								F>F crit, reject null hypothesis; there are differences between treatments
SE(control,F2A(13))=	0.157219							SE(control,F2A(13))=	0.0845248							SE(control,F2A(13))=	1.04602							SE(control,F2A(13))=	1.97984
SE(control,G3B(10))=	0.193832							SE(control,G3B(10))=	0.0850921							SE(control,G3B(10))=	1.12252							SE(control,G3B(10))=	2.01578
SE(G3B(10),F2A(13))=	0.164478							SE(G3B(10),F2A(13))=	0.0422905							SE(G3B(10),F2A(13))=	1.20841							SE(G3B(10),F2A(13))=	0.747417
		Q-crit(5%)	p(2tail)=							Q-crit(5%)	p(2tail)=							Q-crit(5%)	p(2tail)=							Q-crit(5%)	p(2tail)=
q(control,F2A(13))=	12.6464	4.339	0.0001					q(control,F2A(13))=	19.0445	4.6017	0					q(control,F2A(13))=	19.7567	4.1648	0					q(control,F2A(13))=	13.92	5.0403	0.0001
q(control,G3B(10))=	10.4945	4.1648	0.0003					q(control,G3B(10))=	16.2215	4.6017	0					q(control,G3B(10))=	20.3101	4.1648	0					q(control,G3B(10))=	11.891	5.0403	0.001
q(G3B(10),F2A(13))=	0.279278	4.339	0.9793					q(G3B(10),F2A(13))=	5.42475	4.1648	0.0154					q(G3B(10),F2A(13))=	1.76487	4.1648	0.465					q(G3B(10),F2A(13))=	4.80256	4.1648	0.0273
df(control,F2A(13))=	6.77352							df(control,F2A(13))=	5.05569							df(control,F2A(13))=	7.74082							df(control,F2A(13))=	4.44579
df(control,G3B(10))=	7.96921							df(control,G3B(10))=	5.17075							df(control,G3B(10))=	7.37722							df(control,G3B(10))=	4.74997
df(G3B(10),F2A(13))=	6.52671							df(G3B(10),F2A(13))=	7.97691							df(G3B(10),F2A(13))=	7.89806							df(G3B(10),F2A(13))=	7.50404
reference
http://vassarstats.net/tabs.html#q

## Sheet: Vetch biomass
Vetch - biomass																t-test	Shoot FW (mg)				Shoot DW (mg)				t-test	Root FW (mg)				Root DW (mg)
Treatment	Plant	Shoot FW	Shoot DW	ShootD/F(%)	Root FW	Root DW	RootD/F(%)		FreshR/S(%)	DryR/S(%)						Treatments	mean	SE	SD	p	mean	SE	SD	p	Treatments	mean	SE	SD	p	mean	SE	SD	p
Control	1	1432	72.8	5.0838	527	44.2	8.3871		36.8017	60.7143						Control	1427.2	16.3475	36.5541		70.82	1.99484	4.46061		Control	504.6	7.08943	15.8524		44.42	1.4207	3.17679
	2	1487	77.5	5.21184	501	47.9	9.56088		33.692	61.8065						F2A(13)	1519	16.8731	37.7293	0.024199	121.22	3.1644	7.0758	0.000396999	F2A(13)	1042.8	7.23464	16.1771	4.92087e-08	63.54	1.05005	2.34798	0.000343712
	3	1399	69.9	4.99643	496	43	8.66935		35.4539	61.5165						G3B(10)	1498.2	30.6747	68.5908	0.105244	92.24	1.35963	3.04023	0.000526097	G3B(10)	943.6	10.3952	23.2444	4.08716e-06	39.4	0.705691	1.57797	0.0108366
	4	1397	66.6	4.76736	513	40	7.79727		36.7215	60.0601
	5	1421	67.3	4.7361	486	47	9.67078		34.2013	69.8366						ANOVA				0.031872				1.10337e-08	ANOVA				1.77939e-14				6.06514e-09
F2A(13)	1	1567	119	7.59413	1066	60.5	5.67542		68.0281	50.8403
	2	1479	117	7.91075	1042	65.4	6.27639		70.453	55.8974		t-test	ShootD/F(%)					t-test	RootD/F(%)					t-test	FreshR/S(%)					t-test	DryR/S(%)
	3	1512	114.9	7.59921	1049	61.6	5.87226		69.3783	53.6118		Treatments	mean	SE	SD	p		Treatments	mean	SE	SD	p		Treatments	mean	SE	SD	p		Treatments	mean	SE	SD	p
	4	1489	122.3	8.21357	1034	65.7	6.35397		69.4426	53.7204		Control	4.9591	0.0914636	0.204519			Control	8.81708	0.355581	0.795104			Control	35.3741	0.635018	1.41994			Control	62.7868	1.78891	4.00013
	5	1548	132.9	8.58527	1023	64.5	6.30499		66.0853	48.5327		F2A(13)	7.98058	0.189684	0.424146	0.000338274		F2A(13)	6.0966	0.135961	0.304017	0.00138866		F2A(13)	68.6774	0.753999	1.68599	4.38083e-06		F2A(13)	52.5205	1.27984	2.8618	0.0226048
G3B(10)	1	1583	96.5	6.09602	964	37.8	3.92116		60.897	39.171		G3B(10)	6.16624	0.149201	0.333624	0.00428093		G3B(10)	4.17905	0.104651	0.234007	0.000125253		G3B(10)	63.0931	1.5464	3.45785	0.000126076		G3B(10)	42.7551	1.01333	2.26588	0.000421824
	2	1498	91.6	6.11482	912	41.1	4.50658		60.8812	44.869
	3	1525	90.2	5.91475	951	37.9	3.98528		62.3607	42.0177		increase in shoot biomass						fungi - branched, thinner roots w/ less vascular tissue						fungi - more root relative to shoot						fungi - less root relative to shoot
	4	1491	88.9	5.96244	927	39.3	4.23948		62.173	44.207
	5	1394	94	6.74319	964	40.9	4.24274		69.1535	43.5106
ANOVA:
	Shoot FW								Shoot DW								Root FW								Root DW
	Control	F2A(13)	G3B(10)						Control	F2A(13)	G3B(10)						Control	F2A(13)	G3B(10)						Control	F2A(13)	G3B(10)
	1432	1567	1583						72.8	119	96.5						527	1066	964						44.2	60.5	37.8
	1487	1479	1498						77.5	117	91.6						501	1042	912						47.9	65.4	41.1
	1399	1512	1525						69.9	114.9	90.2						496	1049	951						43	61.6	37.9
	1397	1489	1491						66.6	122.3	88.9						513	1034	927						40	65.7	39.3
	1421	1548	1394						67.3	132.9	94						486	1023	964						47	64.5	40.9
Anova: Single Factor								Anova: Single Factor								Anova: Single Factor								Anova: Single Factor
SUMMARY								SUMMARY								SUMMARY								SUMMARY
Groups	Count	Sum	Average	Variance				Groups	Count	Sum	Average	Variance				Groups	Count	Sum	Average	Variance				Groups	Count	Sum	Average	Variance
Column 1	5	7136	1427.2	1336.2				Column 1	5	354.1	70.82	19.897				Column 1	5	2523	504.6	251.3				Column 1	5	222.1	44.42	10.092
Column 2	5	7595	1519	1423.5				Column 2	5	606.1	121.22	50.067				Column 2	5	5214	1042.8	261.7				Column 2	5	317.7	63.54	5.513
Column 3	5	7491	1498.2	4704.7				Column 3	5	461.2	92.24	9.243				Column 3	5	4718	943.6	540.3				Column 3	5	197	39.4	2.49
ANOVA								ANOVA								ANOVA								ANOVA
Source of Variation	SS	df	MS	F	P-value	F crit		Source of Variation	SS	df	MS	F	P-value	F crit		Source of Variation	SS	df	MS	F	P-value	F crit		Source of Variation	SS	df	MS	F	P-value	F crit
Between Groups	23168.1	2	11584.1	4.65573	0.031872	3.88529		Between Groups	6398.03	2	3199.01	121.164	1.10337e-08	3.88529		Between Groups	820368	2	410184	1168.28	1.77939e-14	3.88529		Between Groups	1622.52	2	811.262	134.5	6.06514e-09	3.88529
Within Groups	29857.6	12	2488.13					Within Groups	316.828	12	26.4023					Within Groups	4213.2	12	351.1					Within Groups	72.38	12	6.03167
Total	53025.7	14						Total	6714.86	14						Total	824581	14						Total	1694.9	14
F>F crit, reject null hypothesis; there are differences between treatments								F>F crit, reject null hypothesis; there are differences between treatments								F>F crit, reject null hypothesis; there are differences between treatments								F>F crit, reject null hypothesis; there are differences between treatments

## Sheet: VetchGamesHowell
ANOVA:
	Shoot FW								Shoot DW								Root FW								Root DW
	Control	F2A(13)	G3B(10)						Control	F2A(13)	G3B(10)						Control	F2A(13)	G3B(10)						Control	F2A(13)	G3B(10)
	1432	1567	1583						72.8	119	96.5						527	1066	964						44.2	60.5	37.8
	1487	1479	1498						77.5	117	91.6						501	1042	912						47.9	65.4	41.1
	1399	1512	1525						69.9	114.9	90.2						496	1049	951						43	61.6	37.9
	1397	1489	1491						66.6	122.3	88.9						513	1034	927						40	65.7	39.3
	1421	1548	1394						67.3	132.9	94						486	1023	964						47	64.5	40.9
Anova: Single Factor								Anova: Single Factor								Anova: Single Factor								Anova: Single Factor
SUMMARY								SUMMARY								SUMMARY								SUMMARY
Groups	Count	Sum	Average	Variance				Groups	Count	Sum	Average	Variance				Groups	Count	Sum	Average	Variance				Groups	Count	Sum	Average	Variance
Column 1	5	7136	1427.2	1336.2				Column 1	5	354.1	70.82	19.897				Column 1	5	2523	504.6	251.3				Column 1	5	222.1	44.42	10.092
Column 2	5	7595	1519	1423.5				Column 2	5	606.1	121.22	50.067				Column 2	5	5214	1042.8	261.7				Column 2	5	317.7	63.54	5.513
Column 3	5	7491	1498.2	4704.7				Column 3	5	461.2	92.24	9.243				Column 3	5	4718	943.6	540.3				Column 3	5	197	39.4	2.49
ANOVA								ANOVA								ANOVA								ANOVA
Source of Variation	SS	df	MS	F	P-value	F crit		Source of Variation	SS	df	MS	F	P-value	F crit		Source of Variation	SS	df	MS	F	P-value	F crit		Source of Variation	SS	df	MS	F	P-value	F crit
Between Groups	23168.1	2	11584.1	4.65573	0.031872	3.88529		Between Groups	6398.03	2	3199.01	121.164	1.10337e-08	3.88529		Between Groups	820368	2	410184	1168.28	1.77939e-14	3.88529		Between Groups	1622.52	2	811.262	134.5	6.06514e-09	3.88529
Within Groups	29857.6	12	2488.13					Within Groups	316.828	12	26.4023					Within Groups	4213.2	12	351.1					Within Groups	72.38	12	6.03167
Total	53025.7	14						Total	6714.86	14						Total	824581	14						Total	1694.9	14
F>F crit, reject null hypothesis; there are differences between treatments								F>F crit, reject null hypothesis; there are differences between treatments								F>F crit, reject null hypothesis; there are differences between treatments								F>F crit, reject null hypothesis; there are differences between treatments
SE(control,F2A(13))=	16.6123							SE(control,F2A(13))=	2.64507							SE(control,F2A(13))=	7.1624							SE(control,F2A(13))=	1.2492
SE(control,G3B(10))=	24.5782							SE(control,G3B(10))=	1.70704							SE(control,G3B(10))=	8.89719							SE(control,G3B(10))=	1.1217
SE(G3B(10),F2A(13))=	24.7552							SE(G3B(10),F2A(13))=	2.43536							SE(G3B(10),F2A(13))=	8.95545							SE(G3B(10),F2A(13))=	0.894595
		Q-crit(5%)	p(2tail)=							Q-crit(5%)	p(2tail)=							Q-crit(5%)	p(2tail)=							Q-crit(5%)	p(2tail)=
q(control,F2A(13))=	5.52601	4.041	0.0141					q(control,F2A(13))=	19.0543	4.1648	0					q(control,F2A(13))=	75.1424	4.041	0					q(control,F2A(13))=	15.3058	4.041	0
q(control,G3B(10))=	2.88873	4.1648	0.1828					q(control,G3B(10))=	12.548	4.041	0					q(control,G3B(10))=	49.3414	4.041	0					q(control,G3B(10))=	4.47537	4.339	0.055
q(G3B(10),F2A(13))=	0.840227	4.1648	0.8283					q(G3B(10),F2A(13))=	11.8997	4.339	0.0004					q(G3B(10),F2A(13))=	11.0771	4.041	0.0002					q(G3B(10),F2A(13))=	26.9843	4.041	0
df(control,F2A(13))=	7.992							df(control,F2A(13))=	6.74563							df(control,F2A(13))=	7.99671							df(control,F2A(13))=	7.36579
df(control,G3B(10))=	6.10251							df(control,G3B(10))=	7.0567							df(control,G3B(10))=	7.05912							df(control,G3B(10))=	5.86058
df(G3B(10),F2A(13))=	6.21755							df(G3B(10),F2A(13))=	5.42822							df(G3B(10),F2A(13))=	7.13856							df(G3B(10),F2A(13))=	7.00107
ANOVA:
	Shoot DW/FW								Root DW/FW								Root/Shoot FW(%)								Root/Shoot DW(%)
	Control	F2A(13)	G3B(10)						Control	F2A(13)	G3B(10)						Control	F2A(13)	G3B(10)						Control	F2A(13)	G3B(10)
	5.0838	7.59413	6.09602						8.3871	5.67542	3.92116						36.8017	68.0281	60.897						60.7143	50.8403	39.171
	5.21184	7.91075	6.11482						9.56088	6.27639	4.50658						33.692	70.453	60.8812						61.8065	55.8974	44.869
	4.99643	7.59921	5.91475						8.66935	5.87226	3.98528						35.4539	69.3783	62.3607						61.5165	53.6118	42.0177
	4.76736	8.21357	5.96244						7.79727	6.35397	4.23948						36.7215	69.4426	62.173						60.0601	53.7204	44.207
	4.7361	8.58527	6.74319						9.67078	6.30499	4.24274						34.2013	66.0853	69.1535						69.8366	48.5327	43.5106
Anova: Single Factor								Anova: Single Factor								Anova: Single Factor								Anova: Single Factor
SUMMARY								SUMMARY								SUMMARY								SUMMARY
Groups	Count	Sum	Average	Variance				Groups	Count	Sum	Average	Variance				Groups	Count	Sum	Average	Variance				Groups	Count	Sum	Average	Variance
Column 1	5	24.7955	4.9591	0.0418279				Column 1	5	44.0854	8.81708	0.63219				Column 1	5	176.87	35.3741	2.01624				Column 1	5	313.934	62.7868	16.0011
Column 2	5	39.9029	7.98058	0.1799				Column 2	5	30.483	6.0966	0.0924265				Column 2	5	343.387	68.6774	2.84258				Column 2	5	262.603	52.5205	8.18991
Column 3	5	30.8312	6.16624	0.111305				Column 3	5	20.8952	4.17905	0.0547593				Column 3	5	315.465	63.0931	11.9567				Column 3	5	213.775	42.7551	5.13423
ANOVA								ANOVA								ANOVA								ANOVA
Source of Variation	SS	df	MS	F	P-value	F crit		Source of Variation	SS	df	MS	F	P-value	F crit		Source of Variation	SS	df	MS	F	P-value	F crit		Source of Variation	SS	df	MS	F	P-value	F crit
Between Groups	23.1306	2	11.5653	104.182	2.60767e-08	3.88529		Between Groups	54.3155	2	27.1577	104.536	2.55784e-08	3.88529		Between Groups	3181.07	2	1590.54	283.762	7.88248e-11	3.88529		Between Groups	1003.38	2	501.69	51.3235	1.31496e-06	3.88529
Within Groups	1.33213	12	0.111011					Within Groups	3.1175	12	0.259792					Within Groups	67.2622	12	5.60518					Within Groups	117.301	12	9.77507
Total	24.4627	14						Total	57.433	14						Total	3248.33	14						Total	1120.68	14
F>F crit, reject null hypothesis; there are differences between treatments								F>F crit, reject null hypothesis; there are differences between treatments								F>F crit, reject null hypothesis; there are differences between treatments								F>F crit, reject null hypothesis; there are differences between treatments
SE(control,F2A(13))=	0.148905							SE(control,F2A(13))=	0.269187							SE(control,F2A(13))=	0.697052							SE(control,F2A(13))=	1.55535
SE(control,G3B(10))=	0.123747							SE(control,G3B(10))=	0.262097							SE(control,G3B(10))=	1.18207							SE(control,G3B(10))=	1.4538
SE(G3B(10),F2A(13))=	0.170647							SE(G3B(10),F2A(13))=	0.12132							SE(G3B(10),F2A(13))=	1.21652							SE(G3B(10),F2A(13))=	1.1543
		Q-crit(5%)	p(2tail)=							Q-crit(5%)	p(2tail)=							Q-crit(5%)	p(2tail)=							Q-crit(5%)	p(2tail)=
q(control,F2A(13))=	20.2913	4.6017	0					q(control,F2A(13))=	10.1062	4.6017	0.0016					q(control,F2A(13))=	47.7775	4.1648	0					q(control,F2A(13))=	6.60061	4.1648	0.0056
q(control,G3B(10))=	9.75492	4.339	0.001					q(control,G3B(10))=	17.6958	5.0403	0					q(control,G3B(10))=	23.4495	4.6017	0					q(control,G3B(10))=	13.7789	4.339	0
q(G3B(10),F2A(13))=	10.6321	4.1648	0.0003					q(G3B(10),F2A(13))=	15.8058	4.1648	0					q(G3B(10),F2A(13))=	4.59043	4.6017	0.0504					q(G3B(10),F2A(13))=	8.46007	4.1648	0.0014
df(control,F2A(13))=	5.76465							df(control,F2A(13))=	5.14513							df(control,F2A(13))=	7.77512							df(control,F2A(13))=	7.24466
df(control,G3B(10))=	6.63434							df(control,G3B(10))=	4.68779							df(control,G3B(10))=	5.31172							df(control,G3B(10))=	6.32733
df(G3B(10),F2A(13))=	7.57944							df(G3B(10),F2A(13))=	7.50826							df(G3B(10),F2A(13))=	5.80016							df(G3B(10),F2A(13))=	7.60027
